# Supplementary material for: Comparison of plant diversity-carbon storage relationships along altitudinal gradients in temperate forests and shrublands
Source: Front Plant Sci. 2023 Aug 11;14:1120050. doi: 10.3389/fpls.2023.1120050 (PMC10453807; doi:10.3389/fpls.2023.1120050)
Supplement: Supplementary file 2 [file DataSheet_2.xls]

## Sheet: Plot data
Plot	X	Y	EcoType	VegType	Carbon storage	Altitude	CVd	CVh	CVc	SR	SW	SI	SE	SM	MAT	MAP
plot1	117.492	40.5519	Forests	DBF	98.3705	961	0.512305	0.459711	0.925369	15	1.84451	0.724646	0.68112	299.508	6.91917	669.745
plot2	115.611	39.8172	Forests	DBF	95.4886	1267	0.458217	0.40099	0.637868	12	1.95098	0.797523	0.785131	292.615	6.53982	674.579
plot3	116.453	40.9559	Forests	DBF	60.3261	1276	0.534206	0.496602	0.581482	9	1.66823	0.727041	0.759243	328.172	4.56889	661.625
plot4	117.464	40.6036	Forests	DBF	142.688	1522	0.658638	0.679686	0.913077	14	2.39253	0.897725	0.906584	298.634	3.53758	732.052
plot5	117.404	40.5733	Forests	DBF	96.5961	1180	0.683025	0.464557	1.64153	13	1.66143	0.690063	0.647746	287.484	5.28159	767.738
plot6	116.459	40.9576	Forests	DBF	114.486	1207	0.521764	0.551738	0.900692	19	2.21926	0.8436	0.753712	328.678	4.95577	866.834
plot7	116.31	40.956	Forests	DBF	46.7237	1000	0.387379	0.40398	0.903983	11	2.11632	0.861527	0.882573	295.09	6.57818	821.41
plot8	115.828	40.5898	Forests	DBF	21.6659	1894	0.307159	0.17461	1.13253	5	1.37214	0.684028	0.852556	305.374	2.60554	670.229
plot9	116.453	40.956	Forests	DBF	117.652	1268	0.770836	0.625434	0.907277	11	2.06017	0.850833	0.859158	328.172	4.37931	809.984
plot10	115.056	39.9593	Forests	ECF	27.2657	2314	0.731592	0.400684	2.44079	7	1.65761	0.784857	0.851842	287.683	0.769762	615.261
plot11	116.036	40.3502	Forests	DBF	33.2142	657	0.400579	0.356843	0.92561	13	1.99926	0.814539	0.779454	249.689	9.83329	797.927
plot12	116.565	40.7318	Forests	ECF	8.16938	519	0.898623	0.62493	0.420628	11	1.19883	0.491851	0.499952	296.41	9.66212	615.261
plot13	114.591	39.1371	Forests	ECF	28.2027	492	0.39314	0.460218	0.44405	8	1.49083	0.71125	0.716937	249.73	11.6201	812.045
plot14	116.67	40.6075	Forests	ECF	10.8598	468	0.51224	0.654194	0.955302	4	0.854806	0.444444	0.616612	264.418	9.85696	684.365
plot15	116.525	40.71	Forests	ECF	9.28899	370	0.400475	0.475615	0.431147	7	1.60678	0.762574	0.825721	289.44	10.6151	840.995
plot16	116.364	40.7405	Forests	ECF	11.3242	618	0.384393	0.514017	0.522488	3	0.767858	0.482143	0.698934	271.38	8.91717	632.792
plot17	116.941	40.2227	Forests	ECF	17.6819	137	0.225782	0.281577	0.413379	9	1.94709	0.826183	0.886158	221.612	12.2248	792.941
plot18	116.876	40.3223	Forests	ECF	25.1593	187	0.288216	0.497056	0.616238	5	1.13775	0.601108	0.706921	239.292	11.7235	718.705
plot19	117.248	40.4346	Forests	DBF	17.4336	424	0.380446	0.392095	0.274822	7	1.71492	0.799573	0.881297	228.563	10.2083	777.886
plot20	113.831	38.6809	Forests	DBF	20.4992	1242	0.488674	0.721204	1.13529	5	0.934883	0.560818	0.580876	270.986	9.13394	792.67
plot21	114.61	39.346	Forests	DBF	21.9939	996	0.30155	0.171485	1.09653	3	1.08612	0.658216	0.988626	285.593	8.61084	718.705
plot22	113.763	38.646	Forests	DBF	20.0636	882	0.419085	0.367623	1.37953	11	1.80196	0.737477	0.751474	298.328	10.6064	775.477
plot23	117.18	40.4167	Forests	DBF	4.3887	342	0.37549	0.424772	0.424382	6	1.36154	0.691273	0.759889	290.383	10.5766	698.75
plot24	116.971	40.6115	Forests	DBF	18.7697	265	0.350901	0.295256	0.534617	4	1.20987	0.656571	0.87274	279.139	10.6914	659.246
plot25	116.112	40.5966	Forests	DBF	27.8183	696	0.332187	0.308393	0.374086	11	1.54576	0.719689	0.644634	298.713	9.1096	757.03
plot26	113.806	38.6351	Forests	DBF	22.3207	878	0.355724	0.328799	1.17475	10	1.69691	0.774277	0.73696	310.68	10.6495	702.35
plot27	115.953	40.2401	Forests	DBF	26.4548	603	0.419943	0.381482	0.871874	16	2.25312	0.850654	0.812643	262.317	10.022	675.219
plot28	116.808	40.6442	Forests	DBF	125.762	489	0.380698	0.479861	0.812161	21	2.22057	0.825898	0.729366	291.607	9.43969	699.324
plot29	116.808	40.6442	Forests	DBF	189.439	489	0.430231	0.278938	0.703509	18	2.24851	0.840294	0.777929	291.607	9.43969	702.35
plot30	116.775	40.5809	Forests	DBF	16.4282	305	0.388416	0.40686	0.523086	9	1.49293	0.692978	0.67946	297.751	10.9016	672.096
plot31	116.809	40.6159	Forests	DBF	51.9938	243	1.15299	0.368035	0.980013	7	1.58678	0.742222	0.815446	285.566	11.1492	534.915
plot32	116.809	40.616	Forests	DBF	34.7678	256	0.502603	0.273506	0.709876	6	1.36123	0.644719	0.759718	285.566	11.1492	697.126
plot33	114.74	39.2274	Forests	DBF	21.0139	1000	0.423641	0.336938	1.33017	17	2.15646	0.825224	0.761134	257.35	8.17297	788.069
plot34	115.601	39.8091	Forests	DBF	50.009	1276	0.403587	0.566997	1.17322	14	1.93308	0.805957	0.73249	290.186	6.3655	695.066
plot35	113.847	38.7333	Forests	DBF	20.7421	1446	0.47968	0.44505	2.54416	7	1.16963	0.601801	0.601072	323.35	6.42719	788.069
plot36	117.286	40.5889	Forests	DBF	56.1593	600	0.552121	0.3355	1.27459	8	1.55982	0.722499	0.750117	279.336	8.78729	709.109
plot37	117.474	40.5645	Forests	DBF	58.6598	1323	0.549666	0.408402	2.43188	9	0.76257	0.313979	0.347061	290.516	4.74053	689.492
plot38	116.466	40.9581	Forests	DBF	69.0009	1084	0.64675	0.50547	2.04956	20	2.54434	0.895601	0.849322	328.678	5.83726	649.617
plot39	116.466	40.9619	Forests	DBF	71.5416	1130	0.511732	0.458453	1.17219	16	2.3341	0.873097	0.84185	326.628	5.52758	681.979
plot40	116.45	40.9544	Forests	DBF	122.022	1335	0.493419	0.441806	0.903246	19	2.53917	0.897911	0.862362	328.172	4.00314	753.562
plot41	116.481	40.8603	Forests	DBF	5.82142	897	0.371498	0.414474	0.434509	12	2.03208	0.80696	0.817769	281.098	7.01711	703.064
plot42	116.474	40.8478	Forests	DBF	66.1136	690	0.429617	0.303903	1.14559	10	1.72751	0.783537	0.750247	298.399	8.0648	676.348
plot43	117.073	40.4711	Forests	DBF	194.799	453	0.517805	0.458125	0.435875	11	1.72478	0.737411	0.719289	234.533	9.55202	703.302
plot44	117.255	40.3367	Forests	DBF	31.0952	1023	0.454012	0.36043	1.23677	8	1.74754	0.785306	0.840388	252.314	6.4364	676.873
plot45	114.565	39.6182	Forests	DCF	113.173	2011	0.651011	0.421717	1.12039	6	0.841553	0.448712	0.46968	256.888	3.45857	664.943
plot46	115.637	39.8337	Forests	DCF	117.627	1119	0.736579	0.479965	0.898606	15	2.07166	0.834435	0.765001	293.735	7.6371	650.514
plot47	117.479	40.5869	Forests	DCF	236.349	1753	1.00625	1.09908	1.60813	2	0.590024	0.400473	0.851224	287.317	2.67039	695.447
plot48	116.484	40.932	Forests	DCF	90.6019	1126	0.363272	0.433116	0.583664	10	1.52006	0.682722	0.660155	304.495	5.70373	664.943
plot49	116.719	40.5637	Forests	DCF	149.521	1156	0.681554	0.372501	0.462454	11	1.84943	0.776919	0.771274	280.426	5.92356	675.757
plot50	117.413	40.5735	Forests	DCF	141.996	1277	0.653209	0.535422	0.58695	12	1.81638	0.791826	0.730966	287.77	5.19384	684.168
plot51	116.122	40.6043	Forests	DCF	53.8123	926	0.328335	0.28308	0.446229	10	1.74683	0.764427	0.758638	297.342	7.77446	685.351
plot52	117.318	40.1883	Forests	DBF	13.4889	230	0.314425	0.329858	0.412339	16	2.09013	0.808754	0.753854	224.593	11.4788	699.885
plot53	115.429	39.989	Forests	DBF	30.3247	1425	0.380293	0.395241	1.96541	15	1.75371	0.748267	0.647593	288.462	6.09643	663.14
plot54	116.992	40.3964	Forests	DBF	3.88927	137	0.327711	0.401067	0.281337	5	1.2051	0.642661	0.748773	231.803	12.0153	655.382
plot55	117.46	40.6061	Forests	DCF	176.122	1425	0.741246	0.694177	1.14413	18	2.21858	0.831002	0.767576	298.634	4.07123	657.342
plot56	116.725	40.5656	Forests	DCF	116.504	1113	0.725135	0.447669	1.47411	19	2.69228	0.923021	0.914363	273.883	6.25623	682.679
plot57	115.576	39.8351	Forests	DCF	116.222	1207	0.600569	0.431187	2.68146	19	2.17411	0.836647	0.73838	290.126	7.34356	623.511
plot58	115.583	39.8309	Forests	DCF	85.9507	1455	0.796961	0.672052	2.15648	12	1.47522	0.632049	0.593673	300.451	5.7937	623.511
plot59	116.487	40.9737	Forests	DBF	84.1541	1124	0.800294	0.509367	0.431243	8	1.73467	0.766601	0.8342	317.522	5.50097	735.543
plot60	116.721	40.5613	Forests	DBF	90.5946	1244	0.632388	0.42611	1.02123	18	2.44451	0.888073	0.845742	280.426	5.64338	675.644
plot61	116.555	40.61	Forests	DBF	67.8559	888	0.331182	0.336507	0.809864	9	1.88362	0.828799	0.85727	298.26	7.60463	681.856
plot62	116.722	40.562	Forests	DBF	107.438	1222	0.73187	0.397722	1.37046	15	2.09045	0.815031	0.771939	280.426	5.64338	668.54
plot63	115.439	40.008	Forests	DBF	72.6078	1646	0.509253	0.51448	4.12494	7	1.38269	0.684267	0.710562	288.749	4.43592	645.957
plot64	115.579	39.8382	Forests	DBF	59.0486	1309	0.368696	0.518625	2.00368	10	1.57118	0.721156	0.682354	290.126	6.91076	673.732
plot65	116.485	40.9731	Forests	DBF	149.833	1112	0.482551	0.336801	0.502169	10	1.94727	0.806663	0.845688	317.522	5.94495	779.927
plot66	116.288	40.5014	Forests	DBF	56.9358	829	0.499108	0.418189	0.688877	17	2.30607	0.854824	0.813942	301.555	8.15142	666.022
plot67	116.537	40.9065	Forests	DBF	53.6495	675	0.412316	0.400068	0.558178	15	2.11648	0.831861	0.781553	320.087	7.94279	777.767
plot68	116.458	40.9604	Forests	DBF	124.02	1207	0.4223	0.427938	0.713307	9	1.84585	0.799379	0.840081	325.022	5.28578	651.729
plot69	116.649	40.5719	Forests	DBF	31.5721	496	0.422566	0.290788	0.425023	9	1.98148	0.834473	0.90181	279.309	9.82213	615.958
plot70	116.206	40.8138	Forests	DBF	8.55658	848	0.421763	0.358791	0.52934	8	1.85013	0.813609	0.889727	266.825	6.99226	670.846
plot71	116.452	40.9585	Forests	DBF	45.2964	1272	0.360663	0.25837	0.567962	6	1.33275	0.659574	0.74382	325.022	4.50156	684.489
plot72	114.657	39.6284	Forests	ECF	96.316	1536	0.578817	0.394788	1.49027	20	1.81768	0.687777	0.606757	275.432	5.37684	658.355
plot73	114.656	39.6287	Forests	ECF	63.573	1513	0.464627	0.341969	1.49577	17	2.11765	0.811157	0.747438	275.432	5.61635	590.285
plot74	115.628	39.6658	Forests	DBF	12.8802	289	0.476706	0.428128	0.733596	20	2.43499	0.863547	0.812818	234.915	12.2739	636.333
plot75	115.823	39.6236	Forests	ECF	15.7384	350	0.709741	0.755203	0.600324	5	1.09331	0.587654	0.679312	229.328	11.9669	653.536
plot76	115.586	39.6864	Forests	DBF	29.0742	263	0.434831	0.47472	0.526133	9	1.47637	0.6696	0.671924	252.254	12.3843	653.057
plot77	115.916	40.1984	Forests	DBF	110.438	998	0.560326	0.486589	0.771255	19	2.35874	0.8748	0.801082	317.131	7.98104	630.219
plot78	116.074	40.7587	Forests	DBF	9.39871	882	0.404057	0.48511	0.457366	8	1.91134	0.83218	0.919161	269.194	6.90201	632.836
plot79	116.458	40.9543	Forests	DBF	105.543	1313	0.707426	0.669605	1.05488	12	1.84042	0.781821	0.740639	328.172	4.54497	709.058
plot80	117.549	40.6914	Forests	DBF	121.405	675	0.731519	0.486717	1.39089	16	2.27312	0.859659	0.819855	244.88	8.37464	652.955
plot81	113.809	38.7458	Forests	DBF	63.9191	1777	1.0929	0.360224	2.11294	13	1.99737	0.825903	0.778716	328.372	5.68731	659.167
plot82	116.472	40.9614	Forests	DBF	55.0546	1005	0.482304	0.426521	1.00123	18	2.61037	0.915089	0.903126	323.115	6.10793	622.876
plot83	116.023	40.05	Forests	DBF	22.4248	875	0.488032	1.04901	1.30217	12	1.34921	0.627843	0.54296	289.617	8.96115	640.016
plot84	116.448	40.953	Forests	DBF	137.108	1393	0.662481	0.527679	0.332272	8	1.80367	0.793836	0.867383	328.172	3.64044	642.74
plot85	115.925	40.6576	Forests	DBF	34.6329	916	0.402049	0.341733	0.751228	12	2.18696	0.861667	0.880096	300.795	7.39518	658.62
plot86	117.472	40.5694	Forests	DBF	57.4588	1490	0.398024	0.346022	1.32605	14	1.98158	0.818869	0.750866	294.388	3.75873	609.068
plot87	115.456	39.7795	Forests	DBF	38.7586	804	0.387051	0.331274	0.63164	14	1.93479	0.799182	0.733138	323.508	9.50667	646.844
plot88	116.003	39.9099	Forests	DBF	31.003	598	0.357236	0.335149	0.653821	19	2.00765	0.80932	0.681843	269.877	10.6361	616.434
plot89	116.03	40.0422	Forests	DBF	72.0503	698	0.509141	0.384664	1.58508	10	0.876784	0.3386	0.380783	297.861	10.3661	619.468
plot90	117.322	40.2569	Forests	DBF	76.1171	297	0.41325	0.268565	0.651004	8	1.09957	0.553471	0.528782	233	11.1591	622.558
plot91	116.432	40.3095	Forests	DBF	38.7755	338	0.248323	0.266738	0.622864	10	2.15086	0.869599	0.934105	268.32	11.2969	588.886
plot92	116.296	40.2595	Forests	DBF	57.4432	474	0.414474	0.389787	0.64858	19	2.11946	0.833463	0.719817	267.139	11.0363	618.076
plot93	116.299	40.2591	Forests	DBF	80.6063	438	0.502948	0.324608	0.883472	9	1.43752	0.632318	0.654242	267.139	11.0363	618.076
plot94	115.918	40.6177	Forests	DBF	51.2158	1036	0.433892	0.389305	0.503227	12	2.21349	0.864251	0.890776	279.418	6.93368	637.57
plot95	115.067	39.9617	Forests	DBF	38.7736	2064	0.550543	0.45351	2.09799	13	1.47867	0.602702	0.576491	271.973	1.79873	618.239
plot96	115.475	40.0384	Forests	DBF	46.0145	1914	0.392486	0.373431	2.45058	6	1.12469	0.622348	0.6277	286.53	2.96008	618.239
plot97	117.461	40.6033	Forests	DBF	80.0865	1545	0.718484	0.8035	3.01048	12	2.10173	0.842318	0.845799	298.634	2.9641	625.934
plot98	117.467	40.564	Forests	DBF	113.05	1349	0.51369	0.627062	1.48012	17	2.44941	0.891124	0.864534	298.713	4.01145	632.932
plot99	116.016	40.6143	Forests	DBF	39.6777	1046	0.416956	0.304814	0.858417	15	2.04497	0.816961	0.755145	314.833	7.18547	628.859
plot100	115.545	39.7658	Forests	ECF	20.114	871	0.364375	0.334175	0.757175	11	1.83955	0.800405	0.767154	269.333	8.98986	629.247
plot101	116.701	40.5554	Forests	DBF	105.061	826	0.793314	0.455122	0.840485	17	2.3767	0.87787	0.838871	274.577	8.06798	600.354
plot102	114.61	39.3469	Forests	ECF	62.635	984	0.404032	0.562878	1.1068	8	1.58791	0.718743	0.763623	285.593	8.61084	575.879
plot103	114.804	39.8715	Forests	ECF	166.418	1255	0.447934	0.373936	1.38149	5	1.14882	0.66673	0.713804	232.273	7.16338	609.22
plot104	113.833	38.6801	Forests	ECF	72.9866	1225	0.569301	0.286948	1.7124	16	2.32326	0.868517	0.837938	270.986	8.62088	608.455
plot105	117.284	40.5898	Forests	ECF	29.6738	545	0.595695	0.461822	0.80147	5	1.35359	0.679688	0.841034	279.336	9.31307	594.959
plot106	116.754	40.7516	Forests	ECF	52.8631	517	0.311528	0.249825	0.464502	11	2.1684	0.866844	0.904295	303.421	9.00244	599.2
plot107	116.67	40.6074	Forests	ECF	20.1527	469	0.390371	0.424335	0.582346	17	2.06269	0.786992	0.728039	264.418	9.85696	569.25
plot108	116.169	40.7528	Forests	ECF	44.8167	946	0.354036	0.33745	0.573872	5	1.1428	0.602845	0.710062	288.918	7.19463	590.701
plot109	116.131	40.6016	Forests	ECF	88.6195	1127	0.564194	0.465091	0.756614	7	1.24384	0.655093	0.639207	312.82	6.81182	559.448
plot110	117.472	40.5654	Forests	ECF	150.529	1385	0.726626	0.585889	1.56615	10	1.70378	0.770893	0.739943	290.516	4.74053	583.049
plot111	116.297	40.2618	Forests	ECF	33.7644	442	0.462105	0.382358	0.77822	19	2.31507	0.855096	0.78625	267.139	10.8559	583.049
plot112	116.56	40.4974	Forests	DBF	188.619	691	0.583072	0.527026	0.37598	25	2.57631	0.881786	0.800377	301.719	8.88304	583.31
plot113	116.039	40.3526	Forests	DBF	65.9389	663	0.470387	0.467992	0.592045	7	0.71531	0.291363	0.367597	249.689	9.8005	564.355
plot114	116.538	40.8886	Forests	DBF	206.245	646	0.970959	0.677579	0.708304	6	1.48518	0.725762	0.828896	308.178	8.45204	552.821
plot115	115.835	40.6047	Forests	DBF	27.193	1242	0.354344	0.322033	1.11294	11	1.67756	0.685378	0.699598	297.806	5.94805	565.945
plot116	115.456	40.0308	Shrublands	Shrub	0.32366	2261	0.241679	0.212049	0.257437	3	1.01828	0.611863	0.926876	298.923	1.27038	688.086
plot117	114.631	39.7043	Shrublands	Shrub	5.34894	1390	1.39386	1.33745	0.170779	3	0.894923	0.541016	0.814594	276.59	6.47247	745.54
plot118	114.838	39.8713	Shrublands	Shrub	0.465477	1168	0.237974	0.217843	0.269196	4	0.951708	0.528024	0.686512	244.265	7.01184	741.771
plot119	114.645	39.4683	Shrublands	Shrub	1.86619	1102	0.270031	0.260735	0.281773	9	1.36207	0.604475	0.619904	331.94	8.18164	791.024
plot120	114.828	39.8718	Shrublands	Shrub	1.70866	1159	0.23275	0.203674	0.176868	7	1.47212	0.706046	0.756519	234.325	7.80751	864.198
plot121	114.655	39.7236	Shrublands	Shrub	0.620948	1148	0.11889	0.170036	0.149914	5	1.3448	0.677177	0.835569	236.637	8.00463	783.345
plot122	115.973	39.9556	Shrublands	Shrub	7.29478	408	0.712413	0.665329	0.201864	11	0.564507	0.206454	0.235418	254.885	11.6021	886.519
plot123	116.045	40.362	Shrublands	Shrub	0.813195	782	0.61793	0.562045	0.376657	3	0.463414	0.226562	0.421817	250.284	9.15458	659.285
plot124	115.546	39.7648	Shrublands	Shrub	3.05223	802	0.216744	0.27041	0.234161	7	1.39893	0.715835	0.71891	269.333	9.17862	643.203
plot125	113.814	38.7488	Shrublands	Shrub	0.878743	1960	0.472755	0.76656	0.147763	4	0.340703	0.144739	0.245765	328.372	4.584	545.383
plot126	114.642	39.5884	Shrublands	Shrub	0.870626	1655	0.17924	0.109402	0.233838	2	0.410116	0.244898	0.591673	293.522	4.91824	627.569
plot127	115.494	39.7732	Shrublands	Shrub	1.86442	1113	0.657951	0.91244	0.280451	8	0.819702	0.328445	0.394193	269.421	7.88984	713.49
plot128	116.012	40.1114	Shrublands	Shrub	1.24418	361	0.268364	0.215836	0.34264	6	1.61778	0.78625	0.902899	255.5	12.0211	832.419
plot129	115.46	40.0303	Shrublands	Shrub	0.209514	2229	0.0180424	0.111772	0.135184	1	0	0	0	295.347	1.75488	570.152
plot130	115.626	40.2644	Shrublands	Shrub	1.57328	598	0.217076	0.235027	0.282205	4	0.736055	0.381328	0.530951	189.098	10.5632	620.408
plot131	113.785	38.7037	Shrublands	Shrub	5.0632	1395	0.163748	0.239982	0.193191	4	1.09295	0.636208	0.788395	304.975	7.78299	562.015
plot132	116.014	40.8816	Shrublands	Shrub	0.62349	965	0.22963	0.267464	0.0247822	1	0	0	0	286.822	6.87279	587.907
plot133	115.817	40.5727	Shrublands	Shrub	1.09569	2166	0.901987	0.181779	0.247762	4	1.0518	0.585873	0.758714	336.421	0.860448	595.336
plot134	116.122	40.6894	Shrublands	Shrub	1.24193	649	0.260931	0.295446	0.330718	5	1.02942	0.570239	0.639617	302.88	9.30089	587.87
plot135	116.35	40.8849	Shrublands	Shrub	2.85567	1051	0.421779	0.406828	0.445169	5	0.952662	0.52399	0.591922	267.246	6.08949	536.214
plot136	115.539	40.3304	Shrublands	Shrub	0.526085	471	1.39816	0.503698	0.149872	2	0.108959	0.0446694	0.157195	176.199	10.9878	619.675
plot137	117.479	40.5986	Shrublands	Shrub	1.33123	2067	0.0364572	0.341552	0.144545	1	0	0	0	298.292	0.617084	637.405
plot138	116.114	40.3884	Shrublands	Shrub	2.06713	748	0.443059	0.404702	0.213688	6	1.53911	0.744727	0.858993	263.481	9.33695	559.201
plot139	116.316	40.7404	Shrublands	Shrub	1.4077	1054	0.78359	0.757735	0.793202	4	1.34028	0.728163	0.966806	281.522	6.50857	663.965
plot140	115.826	40.7234	Shrublands	Shrub	1.03773	860	0.707984	0.775244	0.795765	4	1.11408	0.618343	0.803636	280.866	7.99979	657.023
plot141	117.423	40.4956	Shrublands	Shrub	1.38607	954	0.33003	0.447514	0.31212	10	1.99296	0.830703	0.865531	258.046	6.78428	676.424
plot142	116.67	40.6075	Shrublands	Shrub	7.53496	468	0.419571	0.285603	0.342743	11	2.01363	0.8423	0.83975	264.418	9.85696	645.545
plot143	115.897	40.1407	Shrublands	Shrub	2.08618	804	0.358525	0.493737	0.377482	4	0.752917	0.37051	0.543115	320.098	9.42769	543.114
plot144	115.933	40.2159	Shrublands	Shrub	1.98954	951	0.227934	0.314761	0.38828	2	0.636514	0.444444	0.918296	292.175	8.28698	666.141
plot145	114.649	39.6799	Shrublands	Shrub	7.08859	1335	0.376988	0.509001	0.332853	16	1.99716	0.820073	0.720322	254.06	6.29976	527.409
plot146	113.807	38.635	Shrublands	Shrub	1.56571	891	0.50178	0.542413	0.395488	5	1.283	0.645833	0.797175	310.68	10.6385	539.343
plot147	115.081	40.3846	Shrublands	Shrub	1.76129	672	0.603031	0.245052	0.216381	6	1.59226	0.771375	0.888659	223.913	8.40125	539.343
plot148	115.784	39.9203	Shrublands	Shrub	14.1087	1170	1.44456	0.63221	0.350698	11	2.00836	0.83303	0.837552	289.508	7.78464	633.626
plot149	114.599	39.2424	Shrublands	Shrub	1.8077	1089	0.770755	1.0981	0.141076	2	0.137406	0.059645	0.198235	310.874	8.094	612.312
plot150	115.618	39.6555	Shrublands	Shrub	7.73486	226	0.566002	0.410993	0.341082	11	1.58673	0.727136	0.661718	237.314	12.7888	664.943
plot151	115.812	39.933	Shrublands	Shrub	5.64942	1079	0.316414	0.270235	0.304431	8	1.68997	0.767784	0.812705	319.658	7.86026	653.02
plot152	115.963	40.1295	Shrublands	Shrub	6.68346	432	0.87695	0.904944	0.32632	6	0.905382	0.432786	0.505303	317.044	11.3863	667.215
plot153	115.933	40.2159	Shrublands	Shrub	6.56928	951	0.483565	0.358368	0.26038	10	1.43724	0.64815	0.624185	292.175	8.28698	686.495
plot154	115.512	39.656	Shrublands	Shrub	8.96852	237	0.654656	0.595989	0.326798	12	1.76843	0.755359	0.711668	255.019	11.8336	693.113
plot155	116.055	40.2809	Shrublands	Shrub	6.16155	268	0.739657	0.718372	0.334094	7	1.3222	0.60771	0.679476	271.686	11.6395	693.113
plot156	115.98	39.8083	Shrublands	Shrub	7.11895	119	0.346662	0.487199	0.328788	8	1.47301	0.690432	0.70837	212.421	13.4884	605.686
plot157	114.867	40.2659	Shrublands	Shrub	2.40503	843	0.377162	0.184727	0.199016	4	1.14932	0.632943	0.82906	229.322	9.38198	674.233
plot158	115.512	39.6565	Shrublands	Shrub	8.08585	220	0.661851	0.582572	0.32736	9	1.57453	0.724986	0.716598	255.019	11.8336	674.815
plot159	115.897	40.1399	Shrublands	Shrub	2.88682	836	0.90831	1.10158	0.319598	8	0.958091	0.412305	0.460745	320.098	8.77848	657.758
plot160	114.972	40.1832	Shrublands	Shrub	6.03368	1458	0.561442	0.802278	0.16088	5	0.569819	0.268589	0.354048	230.79	5.75994	669.325
plot161	115.249	40.0509	Shrublands	Shrub	9.02847	1339	0.304072	0.626932	0.232018	10	1.44927	0.661978	0.629408	275.156	6.55284	650.945
plot162	115.033	39.9931	Shrublands	Shrub	3.50767	1348	0.562332	1.00487	0.183663	5	1.09666	0.602613	0.681391	252.571	6.51392	674.186
plot163	115.511	40.106	Shrublands	Shrub	1.71831	1260	0.236271	0.966835	0.221909	5	0.416734	0.177438	0.258932	319.77	6.92534	729.202
plot164	114.646	39.5697	Shrublands	Shrub	9.06999	1381	0.525314	0.844567	0.246426	11	1.34146	0.651029	0.55943	267.607	6.2195	678.204
plot165	114.796	39.8693	Shrublands	Shrub	2.20976	1321	0.123736	0.152941	0.14832	5	1.31908	0.696874	0.819592	232.273	7.11102	678.204
plot166	114.712	39.4513	Shrublands	Shrub	3.44394	1052	0.256128	0.311017	0.202995	6	1.42846	0.726797	0.79724	295.762	8.27466	640.502
plot167	116.011	40.1113	Shrublands	Shrub	8.4371	351	0.446426	0.470539	0.334945	10	1.67593	0.761005	0.727848	255.5	12.0211	678.204
plot168	116.016	40.1419	Shrublands	Shrub	5.27545	174	0.303161	0.429997	0.332195	4	1.03908	0.59645	0.749539	266.637	12.8456	637.933
plot169	115.546	39.7649	Shrublands	Shrub	3.95509	828	0.448681	0.413594	0.271202	9	1.55752	0.740058	0.708856	269.333	9.17862	649.139
plot170	116.093	40.2492	Shrublands	Shrub	10.6722	173	0.550625	0.582617	0.306123	8	1.58534	0.720363	0.762386	254.311	12.7884	674.505
plot171	115.784	39.9202	Shrublands	Shrub	14.4192	1168	0.990213	0.601864	0.325131	10	1.81568	0.799823	0.788538	289.508	7.78464	777.767
plot172	117.02	40.4106	Shrublands	Shrub	1.93874	198	0.383123	0.400127	0.476713	4	1.16828	0.64	0.842738	226.505	11.4511	662.567
plot173	116.158	40.9204	Shrublands	Shrub	2.24055	751	0.800637	0.220902	0.275184	5	1.57438	0.786437	0.978219	267.678	7.98399	667.478
plot174	116.51	40.7778	Shrublands	Shrub	4.41629	504	0.538633	0.531631	0.618517	7	1.56594	0.754153	0.804736	306.213	9.33421	651.729
plot175	116.441	40.2533	Shrublands	Shrub	5.91024	160	0.383959	0.381297	0.528327	11	2.18615	0.867056	0.911695	258.429	12.7735	667.478
plot176	115.656	40.5514	Shrublands	Shrub	1.07399	1197	0.910257	0.87909	0.831097	2	0.693147	0.5	1	287.145	6.55418	645.9
plot177	116.317	40.7407	Shrublands	Shrub	7.02912	1058	0.455164	0.43624	0.504568	14	1.68994	0.721895	0.640357	279.134	6.64625	633.802
plot178	115.662	40.6573	Shrublands	Shrub	2.20156	1170	1.07786	2.21279	0.109352	5	0.611395	0.278896	0.379881	276.238	6.64953	445.047
plot179	116.19	40.931	Shrublands	Shrub	2.71521	795	0.602773	0.623347	0.68396	6	1.64168	0.780408	0.916241	251.967	7.53421	651.436
plot180	115.886	40.694	Shrublands	Shrub	7.82689	874	1.54274	5.55976	0.0685302	14	0.189687	0.0598892	0.0718767	257.85	8.02398	661.922
plot181	116.158	40.92	Shrublands	Shrub	1.17508	751	0.327058	0.286964	0.341102	4	1.11773	0.631944	0.806274	267.678	7.98399	615.958
plot182	116.89	40.6747	Shrublands	Shrub	2.80523	420	0.326971	0.294194	0.410838	2	0.173205	0.0798611	0.249882	288.24	9.67196	615.958
plot183	116.077	40.5966	Shrublands	Shrub	2.87736	666	2.90649	4.17625	0.0673756	7	0.614123	0.31791	0.315597	312.801	9.18167	655.455
plot184	116.442	40.2627	Shrublands	Shrub	8.1978	137	0.607648	0.57369	0.769	9	1.96114	0.837409	0.892551	255.145	12.6205	615.958
plot185	116.693	40.8156	Shrublands	Shrub	6.19783	490	0.397193	0.345851	0.458558	13	1.94736	0.793367	0.759219	284.432	9.17582	637.068
plot186	116.321	40.738	Shrublands	Shrub	2.33234	1072	0.329375	0.326143	0.43477	19	2.52219	0.891302	0.856596	279.134	6.45968	640.533
plot187	116.441	40.2626	Shrublands	Shrub	7.66958	93	0.522171	0.524304	0.650985	8	1.9525	0.847645	0.938954	256.754	12.9518	658.917
plot188	117.183	40.4175	Shrublands	Shrub	2.31733	352	0.613778	0.860433	0.387184	4	1.05563	0.554017	0.761479	290.429	10.6541	640.533
plot189	115.817	40.7439	Shrublands	Shrub	2.51429	933	0.821507	2.02351	0.139908	8	0.711674	0.294694	0.342243	289.973	7.48448	647.592
plot190	117.357	40.0883	Shrublands	Shrub	2.15275	179	0.325064	0.333953	0.468573	2	0.392674	0.231111	0.56651	224.139	11.947	628.212
plot191	115.803	40.6191	Shrublands	Shrub	1.0841	1401	0.423566	0.711068	0.152537	4	0.380192	0.159527	0.27425	290.109	4.81243	628.212
plot192	116.123	40.6032	Shrublands	Shrub	0.772614	925	0.293748	0.253791	0.335808	8	1.62807	0.725079	0.782936	297.342	7.60572	665.312
plot193	116.669	40.6078	Shrublands	Shrub	2.80795	487	1.466	2.2779	0.171712	5	0.352709	0.138101	0.21915	264.418	9.85246	704.918
plot194	116.442	40.2633	Shrublands	Shrub	4.08422	150	0.655662	0.731441	0.955164	5	1.33618	0.677083	0.830213	255.145	12.6205	672.831
plot195	117.461	40.5044	Shrublands	Shrub	1.2265	725	0.289465	0.334466	0.300844	8	1.61463	0.747755	0.776475	272.85	8.41481	682.854
plot196	116.315	40.6746	Shrublands	Shrub	6.67247	481	0.279477	0.271444	0.401617	6	1.60694	0.772664	0.89685	328.459	10.0013	499.811
plot197	115.823	40.6617	Shrublands	Shrub	3.5537	992	1.00288	1.55827	0.348533	13	0.931791	0.334235	0.363279	284.921	7.27279	653.365
plot198	116.473	40.2989	Shrublands	Shrub	2.13125	257	0.391513	0.393618	0.347591	9	1.40952	0.646353	0.641499	240.437	11.7073	637.999
plot199	116.702	40.7826	Shrublands	Shrub	2.17784	384	0.351793	0.662991	0.188961	4	1.16077	0.645217	0.837321	291.03	10.0616	650.395
plot200	117.164	40.7184	Shrublands	Shrub	2.69778	317	0.876603	0.852796	0.969624	3	0.511587	0.271484	0.465666	270.033	10.4284	569.91
plot201	115.062	39.9571	Shrublands	Shrub	9.09397	2391	0.879605	0.464088	0.218734	2	0.34378	0.193762	0.495969	264.279	1.14956	616.316
plot202	115.701	39.8452	Shrublands	Shrub	14.1844	471	0.704719	0.637916	0.325972	11	2.14942	0.874962	0.896376	282.669	10.776	578.698
plot203	114.936	39.6373	Shrublands	Shrub	2.8782	1410	0.321472	0.319099	0.167175	4	1.05928	0.624884	0.764107	309.721	6.28633	644.78
plot204	116.041	40.3404	Shrublands	Shrub	8.04737	544	1.22845	0.844699	0.497389	11	2.06267	0.828342	0.860201	253.847	10.4232	612.105
plot205	115.606	39.8091	Shrublands	Shrub	13.1694	1239	0.746772	0.934579	0.26156	10	1.43905	0.724473	0.624972	290.186	6.90156	609.63
plot206	115.828	39.8533	Shrublands	Shrub	9.86036	298	0.696751	0.624821	0.381676	10	1.71126	0.774793	0.743192	251.331	12.2647	606.758
plot207	115.967	39.9545	Shrublands	Shrub	16.6665	442	0.848161	0.598674	0.364671	15	1.94752	0.790471	0.719161	254.885	11.4074	620.4
plot208	116.011	40.0506	Shrublands	Shrub	9.10507	887	0.467687	0.454836	0.267949	10	1.84932	0.815741	0.803151	306.959	9.00702	618.076
plot209	115.933	40.2162	Shrublands	Shrub	7.15609	937	0.351754	0.221895	0.381647	9	1.94509	0.832857	0.88525	292.175	8.28698	618.239
plot210	113.774	38.7357	Shrublands	Shrub	10.3915	1689	2.51281	0.815152	0.228009	4	1.14503	0.634141	0.825967	330.041	15.9256	626.792
plot211	115.819	39.8608	Shrublands	Shrub	2.71807	335	0.77453	0.446809	0.43195	10	2.10393	0.857143	0.913724	264.776	11.3791	549.078
plot212	115.546	39.7656	Shrublands	Shrub	14.475	823	1.16575	0.889685	0.251742	8	1.32503	0.662141	0.637202	269.333	9.26615	588.809
plot213	115.701	39.8452	Shrublands	Shrub	14.2028	471	1.47032	0.732845	0.380678	12	2.13703	0.857315	0.860003	282.669	10.776	588.809
plot214	116.022	40.0494	Shrublands	Shrub	3.18592	879	1.56852	0.613661	0.477354	11	1.90582	0.799474	0.794787	289.617	9.53391	618.239
plot215	114.609	39.7054	Shrublands	Shrub	3.68122	1258	1.70143	1.12984	0.432	10	1.78561	0.751605	0.77548	263.779	7.33385	566.374
plot216	115.42	39.7718	Shrublands	Shrub	10.3418	634	0.483512	0.470379	0.435129	18	2.11801	0.816106	0.732781	280.82	10.4419	601.399
plot217	115.819	39.8612	Shrublands	Shrub	15.0744	332	0.931069	0.674112	0.385304	16	2.04164	0.82482	0.736366	264.776	11.3791	612.009
plot218	115.55	39.7047	Shrublands	Shrub	12.764	391	0.552177	0.44988	0.385263	15	2.29307	0.877611	0.84676	264.833	11.8994	608.832
plot219	114.655	39.7238	Shrublands	Shrub	2.15774	1148	0.454448	0.564479	0.2402	7	1.50968	0.710034	0.77582	236.637	8.00463	597.474
plot220	114.566	39.4815	Shrublands	Shrub	1.60454	1276	1.03725	0.804318	0.0913752	2	0.551663	0.365326	0.795881	275.694	7.22754	559.861
plot221	114.652	39.6748	Shrublands	Shrub	5.65012	1347	1.13213	0.454822	0.282976	13	2.06676	0.826475	0.80577	269.393	6.38092	559.861
plot222	115.55	39.7046	Shrublands	Shrub	14.3742	391	0.824981	0.698253	0.497034	17	2.22822	0.84976	0.786464	264.833	11.8994	595.726
plot223	115.544	39.7104	Shrublands	Shrub	13.9736	456	0.669257	0.706572	0.396441	19	2.39035	0.870426	0.811819	273.358	11.4888	600.324
plot224	115.986	40.1145	Shrublands	Shrub	14.4389	299	0.445277	0.394149	0.342438	15	2.23275	0.853383	0.824486	281.806	11.7651	601.114
plot225	116.011	40.1115	Shrublands	Shrub	11.5342	351	0.918216	0.503703	0.341878	11	1.77533	0.774574	0.74037	255.5	12.0211	599.618
plot226	116.207	40.8155	Shrublands	Shrub	1.54251	885	0.26709	0.197921	0.264325	7	1.53077	0.711219	0.786661	266.825	7.13115	611.332
plot227	115.827	40.5866	Shrublands	Shrub	1.98631	1988	0.751721	0.172287	0.27446	2	0.686962	0.493827	0.991076	305.374	1.90049	601.114
plot228	115.874	40.5522	Shrublands	Shrub	0.731294	968	1.20642	0.60727	0.478114	11	2.10667	0.845041	0.878552	309.842	7.54691	601.114
plot229	116.125	40.8917	Shrublands	Shrub	2.27631	841	0.716525	0.741053	0.78387	11	1.9272	0.798823	0.803706	274.809	7.53586	586.498
plot230	116.474	40.8586	Shrublands	Shrub	2.44664	785	0.397398	0.388718	0.309304	6	1.50479	0.7375	0.839838	286.921	7.94851	586.498
plot231	116.591	40.7344	Shrublands	Shrub	2.141	357	0.539843	0.319513	0.419384	9	1.99969	0.84125	0.910096	300.735	10.523	592.09
plot232	115.818	40.7452	Shrublands	Shrub	2.68327	949	0.350817	0.453993	0.547609	5	1.39889	0.714845	0.86918	289.973	7.48448	604.927
plot233	117.542	40.1332	Shrublands	Shrub	6.52675	175	0.603688	0.572426	0.736252	6	1.7146	0.809663	0.956937	253.913	11.7081	567.928
plot234	116.207	40.8155	Shrublands	Shrub	1.54251	877	0.26709	0.197921	0.264325	7	1.53077	0.711219	0.786661	266.825	7.13115	595.159
plot235	116.103	40.7725	Shrublands	Shrub	3.11351	772	0.304176	0.350664	0.401982	6	1.12614	0.5425	0.628513	251.044	8.21524	610.513
plot236	116.575	40.4961	Shrublands	Shrub	5.04279	645	0.342819	0.328858	0.341744	13	2.04514	0.812698	0.797341	301.836	9.20182	602.208
plot237	116.51	40.7784	Shrublands	Shrub	6.86001	489	0.278311	0.308339	0.303805	10	1.74993	0.760015	0.759983	306.213	9.33421	564.501
plot238	116.691	40.9203	Shrublands	Shrub	5.14046	628	0.410855	0.354019	0.45162	10	2.03846	0.843653	0.885294	308.246	8.31179	550.425
plot239	116.692	40.8209	Shrublands	Shrub	4.46484	533	0.869459	0.885185	0.943166	11	1.91848	0.80333	0.800069	298.333	9.08152	564.501
plot240	117.325	40.5102	Shrublands	Shrub	11.7449	690	0.499984	0.491668	0.650353	8	1.55559	0.736327	0.74808	279.617	8.16809	581.805
plot241	116.485	40.9727	Shrublands	Shrub	2.81989	1101	2.2224	0.908997	0.410996	8	1.57672	0.693937	0.758242	317.522	5.94495	578.771
plot242	116.61	40.7366	Shrublands	Shrub	10.5809	379	0.353609	0.429772	0.494032	11	1.69125	0.735091	0.705306	315.268	10.292	629.527
plot243	115.837	40.6808	Shrublands	Shrub	2.28785	929	0.488002	0.386681	0.296488	7	1.47498	0.678954	0.757989	291.615	7.65157	582.561
plot244	116.689	40.6482	Shrublands	Shrub	11.1931	296	0.345627	0.328299	0.291144	10	1.7562	0.781374	0.762708	274.822	10.8198	592.629
plot245	116.346	40.8842	Shrublands	Shrub	0.974051	1046	0.378775	0.286203	0.312328	3	0.948915	0.585	0.86374	267.246	6.28597	580.785
plot246	116.399	40.5923	Shrublands	Shrub	7.93501	721	0.846968	0.833234	0.951125	16	2.48957	0.896694	0.897921	310.719	8.13813	584.254
plot247	115.864	40.6421	Shrublands	Shrub	3.81178	960	0.641563	0.683053	0.764782	6	1.61675	0.773941	0.902326	255.896	7.34874	577.372
plot248	116.475	40.8583	Shrublands	Shrub	1.81433	777	0.418985	0.385052	0.541453	7	1.65433	0.777344	0.850159	298.399	7.92434	545.927
plot249	116.808	40.6442	Shrublands	Shrub	4.10363	489	0.636765	0.738757	0.242768	6	1.55115	0.75817	0.865711	291.607	9.43969	577.372

## Sheet: Ln&Std data
Plot	X	Y	EcoType	VegType	Carbon storage	Altitude	CVd	CVh	CVc	SR	SW	SI	SE	SM	MAT	MAP
plot1	117.492	40.5519	Forests	DBF	0.79283	0.26307	0.17413	0.29412	0.10707	0.77165	0.27579	-0.0401	-0.49136	0.53452	-0.02796	1.02158
plot2	115.611	39.8172	Forests	DBF	0.75942	0.72239	-0.18216	-0.15548	-0.55743	0.30812	0.45728	0.41161	0.30359	0.29108	-0.15478	0.0974
plot3	116.453	40.9559	Forests	DBF	0.24341	0.73415	0.3078	0.54807	-0.72273	-0.28948	-0.04907	-0.02455	0.11604	1.49003	-0.96146	0.54849
plot4	117.464	40.6036	Forests	DBF	1.21072	1.02707	0.97644	1.58056	0.08319	0.62833	1.11709	0.96951	1.10817	0.50395	-1.53689	1.85562
plot5	117.404	40.5733	Forests	DBF	0.77238	0.60418	1.09254	0.32862	1.13079	0.47439	-0.06227	-0.27061	-0.7724	0.10613	-0.63542	1.26954
plot6	116.459	40.9576	Forests	DBF	0.9633	0.64178	0.23256	0.89443	0.0588	1.2627	0.87396	0.67638	0.07514	1.50612	-0.77864	0.3592
plot7	116.31	40.956	Forests	DBF	-0.04368	0.32917	-0.71843	-0.13104	0.06531	0.12737	0.72036	0.7755	0.95803	0.37915	-0.14163	-0.1606
plot8	115.828	40.5898	Forests	DBF	-0.90719	1.3904	-1.45937	-2.8906	0.46787	-1.51049	-0.68098	-0.31202	0.76446	0.7373	-2.22473	1.46047
plot9	116.453	40.956	Forests	DBF	0.99395	0.7237	1.47874	1.3069	0.07181	0.12737	0.6334	0.71662	0.80762	1.49003	-1.05679	0.54849
plot10	115.056	39.9593	Forests	ENF	-0.64889	1.72319	1.31188	-0.15799	1.83928	-0.81154	-0.06972	0.33615	0.75978	0.11338	-4.96729	0.0615
plot11	116.036	40.3502	Forests	DBF	-0.42714	-0.36881	-0.61143	-0.5392	0.10753	0.47439	0.53634	0.51113	0.263	-1.36746	0.76261	-0.10161
plot12	116.565	40.7318	Forests	ENF	-2.0031	-0.76058	1.96854	1.30424	-1.30109	0.12737	-1.11765	-1.86675	-2.22113	0.4258	0.72311	-0.78829
plot13	114.591	39.1371	Forests	ENF	-0.61092	-0.84935	-0.67128	0.29775	-1.20431	-0.53416	-0.41268	-0.12806	-0.20468	-1.36574	1.13815	-1.25667
plot14	116.67	40.6075	Forests	ENF	-1.68324	-0.93244	0.17373	1.4548	0.16393	-1.97403	-2.2115	-2.3445	-1.04794	-0.76823	0.76802	-0.75833
plot15	116.525	40.71	Forests	ENF	-1.85879	-1.32286	-0.61226	0.40601	-1.25698	-0.81154	-0.17045	0.20038	0.58556	0.17703	0.93469	-1.05909
plot16	116.364	40.7405	Forests	ENF	-1.63619	-0.47049	-0.74314	0.66146	-0.91379	-2.57163	-2.55841	-1.96072	-0.34694	-0.49654	0.54264	-0.40366
plot17	116.941	40.2227	Forests	ENF	-1.13551	-2.97367	-2.44224	-1.31854	-1.33214	-0.28948	0.45083	0.57804	0.9807	-2.61454	1.25227	-1.90414
plot18	116.876	40.3223	Forests	ENF	-0.73923	-2.45671	-1.66264	0.55107	-0.61905	-1.51049	-1.28679	-0.92116	-0.28338	-1.81207	1.15808	-1.6926
plot19	117.248	40.4346	Forests	DBF	-1.1514	-1.0965	-0.77609	-0.22927	-2.06126	-0.81154	0.04021	0.42371	0.94993	-2.29167	0.84681	-0.57752
plot20	113.831	38.6809	Forests	DBF	-0.96939	0.68927	0.02333	1.77562	0.47222	-1.51049	-1.9219	-1.2482	-1.38191	-0.51171	0.59667	1.72825
plot21	114.61	39.346	Forests	DBF	-0.89031	0.32251	-1.51823	-2.95002	0.41018	-2.57163	-1.43697	-0.49334	1.59279	0.03715	0.46402	-0.67133
plot22	113.763	38.646	Forests	DBF	-0.99352	0.12054	-0.46721	-0.4413	0.82023	0.12737	0.20031	0.04263	0.0585	0.49324	0.93284	1.62185
plot23	117.18	40.4167	Forests	DBF	-2.70127	-1.45361	-0.81796	0.03407	-1.28522	-1.13176	-0.70606	-0.26236	0.12079	0.21102	0.92652	-0.90889
plot24	116.971	40.6115	Forests	DBF	-1.06843	-1.87744	-1.03423	-1.16248	-0.8728	-1.97403	-1.08799	-0.50513	0.89535	-0.20181	0.95081	-1.22515
plot25	116.112	40.5966	Forests	DBF	-0.62634	-0.27299	-1.20924	-1.01927	-1.51053	0.12737	-0.29565	-0.07246	-0.79934	0.50673	0.59067	-0.1895
plot26	113.806	38.6351	Forests	DBF	-0.87374	0.11298	-0.99064	-0.80848	0.53324	-0.07062	0.00607	0.27217	-0.05059	0.91739	0.94197	1.59343
plot27	115.953	40.2401	Forests	DBF	-0.68281	-0.51132	-0.46068	-0.31955	0.00072	0.90572	0.92294	0.71563	0.49625	-0.85164	0.80537	-0.36015
plot28	116.808	40.6442	Forests	DBF	1.06885	-0.85951	-0.77398	0.43525	-0.12599	1.4706	0.87588	0.57641	-0.10853	0.255	0.67073	-0.76103
plot29	116.808	40.6442	Forests	DBF	1.52916	-0.85951	-0.3834	-1.34952	-0.38249	1.15039	0.91631	0.65787	0.25205	0.255	0.67073	-0.76103
plot30	116.775	40.5809	Forests	DBF	-1.21814	-1.64386	-0.70989	-0.10766	-0.91175	-0.28948	-0.40813	-0.25074	-0.50501	0.47301	0.99458	-1.15156
plot31	116.809	40.6159	Forests	DBF	0.0764	-2.02145	2.76446	-0.4376	0.20954	-0.81154	-0.21094	0.07287	0.51552	0.03615	1.04511	-1.35872
plot32	116.809	40.616	Forests	DBF	-0.37578	-1.93486	0.11308	-1.41422	-0.3664	-1.13176	-0.70679	-0.59101	0.11954	0.03615	1.04511	-1.35872
plot33	114.74	39.2274	Forests	DBF	-0.94153	0.32917	-0.43269	-0.72804	0.75516	1.03165	0.78112	0.57256	0.12996	-1.0515	0.34663	-0.13001
plot34	115.601	39.8091	Forests	DBF	0.03267	0.73415	-0.58754	0.98419	0.53091	0.62833	0.42748	0.4612	-0.08463	0.20394	-0.21555	0.1449
plot35	113.847	38.7333	Forests	DBF	-0.95615	0.94196	-0.03599	0.18749	1.91336	-0.81154	-1.19739	-0.91573	-1.19072	1.33526	-0.19386	2.39418
plot36	117.286	40.5889	Forests	DBF	0.16299	-0.51961	0.41314	-0.7421	0.67893	-0.53416	-0.26636	-0.05409	0.0484	-0.19444	0.50964	-0.11011
plot37	117.474	40.5645	Forests	DBF	0.21194	0.79425	0.3989	-0.09522	1.83275	-0.28948	-2.58076	-3.98256	-4.26296	0.21584	-0.87852	1.56324
plot38	116.466	40.9581	Forests	DBF	0.39438	0.46319	0.91828	0.60629	1.52727	1.36925	1.31606	0.95834	0.7432	1.50612	-0.41041	0.15306
plot39	116.466	40.9619	Forests	DBF	0.43501	0.53224	0.17056	0.28511	0.52935	0.90572	1.03714	0.83839	0.69377	1.44073	-0.53302	0.16201
plot40	116.45	40.9544	Forests	DBF	1.03493	0.80925	0.05419	0.16342	0.06385	1.2627	1.30948	0.97048	0.82844	1.49003	-1.2588	0.78432
plot41	116.481	40.8603	Forests	DBF	-2.38384	0.14856	-0.85209	-0.04667	-1.2431	0.30812	0.589	0.46706	0.53143	-0.12869	0.00366	-0.30901
plot42	116.474	40.8478	Forests	DBF	0.34635	-0.28738	-0.38796	-1.06751	0.48834	-0.07062	0.06386	0.32821	0.04936	0.49572	0.31666	-0.56171
plot43	117.073	40.4711	Forests	DBF	1.56051	-0.98657	0.20823	0.28275	-1.2375	0.12737	0.05874	0.04221	-0.18636	-2.02211	0.69734	-0.63161
plot44	117.255	40.3367	Forests	DBF	-0.50121	0.36695	-0.2116	-0.50631	0.62513	-0.53416	0.10114	0.33884	0.68405	-1.25809	-0.19064	0.51248
plot45	114.565	39.6182	Forests	DNF	0.95034	1.49	0.93925	0.01033	0.44862	-1.13176	-2.26203	-2.29946	-2.57053	-1.07028	-1.5877	-0.06348
plot46	115.637	39.8337	Forests	DNF	0.99371	0.51599	1.33358	0.43596	0.05465	0.77165	0.65139	0.62488	0.1583	0.33103	0.19409	-0.23698
plot47	117.479	40.5869	Forests	DNF	1.77776	1.26186	2.32976	3.16167	1.09407	-3.4139	-3.4104	-2.83558	0.75572	0.10007	-2.16943	2.15278
plot48	116.484	40.932	Forests	DNF	0.7004	0.52635	-0.92359	0.09807	-0.71604	-0.07062	-0.34987	-0.32103	-0.66624	0.70714	-0.46246	0.16996
plot49	116.719	40.5637	Forests	DNF	1.26329	0.57004	1.08565	-0.39793	-1.13178	0.12737	0.28442	0.28823	0.20399	-0.15372	-0.3774	0.55891
plot50	117.413	40.5735	Forests	DNF	1.20527	0.73545	0.95001	0.79569	-0.70601	0.30812	0.2261	0.37782	-0.09627	0.11656	-0.6731	1.31657
plot51	116.122	40.6043	Forests	DNF	0.11503	0.20143	-1.24648	-1.30103	-1.19557	-0.07062	0.09983	0.21182	0.11158	0.45861	0.23419	0.24511
plot52	117.318	40.1883	Forests	DBF	-1.43964	-2.11281	-1.38472	-0.7979	-1.33664	0.90572	0.68009	0.47753	0.07619	-2.47485	1.11064	-1.35414
plot53	115.429	39.989	Forests	DBF	-0.52941	0.91765	-0.77738	-0.20298	1.4524	0.77165	0.11255	0.1111	-0.77372	0.14164	-0.3127	-0.51997
plot54	116.992	40.3964	Forests	DBF	-2.83702	-2.97367	-1.25256	-0.15485	-2.01941	-1.51049	-1.10077	-0.60607	0.03836	-2.14449	1.21339	-1.66378
plot55	117.46	40.6061	Forests	DNF	1.44727	0.91765	1.35375	1.64996	0.48608	1.15039	0.87297	0.60545	0.1771	0.50395	-1.22086	1.7914
plot56	116.725	40.5656	Forests	DNF	0.98293	0.50706	1.28358	0.2068	0.93866	1.2627	1.49884	1.1005	1.15597	-0.40057	-0.2545	0.4473
plot57	115.576	39.8351	Forests	DNF	0.98021	0.64178	0.68172	0.08339	2.00724	1.2627	0.8075	0.63736	-0.03982	0.20177	0.10594	-0.25112
plot58	115.583	39.8309	Forests	DNF	0.64118	0.95227	1.58517	1.5434	1.6181	0.30812	-0.44671	-0.68456	-1.26001	0.56737	-0.42726	0.28273
plot59	116.487	40.9737	Forests	DBF	0.61745	0.5234	1.5985	0.63156	-1.25658	-0.53416	0.07724	0.22521	0.64271	1.14511	-0.54388	-0.01223
plot60	116.721	40.5613	Forests	DBF	0.70031	0.69195	0.84657	0.04442	0.28312	1.15039	1.1866	0.91855	0.71957	-0.15372	-0.48639	0.47201
plot61	116.555	40.61	Forests	DBF	0.37557	0.1318	-1.21892	-0.73224	-0.13105	-0.28948	0.34364	0.59294	0.79531	0.49084	0.18451	0.12231
plot62	116.722	40.562	Forests	DBF	0.8919	0.6623	1.3131	-0.1824	0.80845	0.77165	0.68059	0.51398	0.20881	-0.15372	-0.48639	0.64662
plot63	115.439	40.008	Forests	DBF	0.45163	1.15721	0.15506	0.66442	2.77645	-0.81154	-0.6562	-0.31037	-0.25464	0.15203	-1.0279	0.0689
plot64	115.579	39.8382	Forests	DBF	0.21936	0.77657	-0.87627	0.69082	1.48684	-0.07062	-0.24291	-0.06286	-0.48124	0.20177	-0.03069	-0.10037
plot65	116.485	40.9731	Forests	DBF	1.26563	0.50556	-0.01693	-0.72937	-0.98463	-0.07062	0.45113	0.46533	0.71922	1.14511	-0.36929	-0.01222
plot66	116.288	40.5014	Forests	DBF	0.17842	0.01757	0.0908	-0.01731	-0.42003	1.03165	0.99806	0.73868	0.50519	0.60571	0.34069	0.28459
plot67	116.537	40.9065	Forests	DBF	0.11162	-0.3239	-0.51921	-0.16305	-0.79578	0.77165	0.72061	0.61032	0.27804	1.22925	0.28237	-0.51925
plot68	116.458	40.9604	Forests	DBF	1.05318	0.64178	-0.44281	0.0585	-0.35779	-0.28948	0.27814	0.42257	0.68201	1.38918	-0.63363	0.24695
plot69	116.649	40.5719	Forests	DBF	-0.48411	-0.83589	-0.4408	-1.21264	-1.28253	-0.28948	0.50745	0.6251	1.07864	-0.19546	0.76006	-0.68701
plot70	116.206	40.8138	Forests	DBF	-1.95107	0.05522	-0.44687	-0.5213	-0.89052	-0.53416	0.28564	0.50575	1.00318	-0.67349	-0.00432	0.07832
plot71	116.452	40.9585	Forests	DBF	-0.07854	0.72893	-0.94661	-1.60151	-0.76474	-1.13176	-0.77518	-0.48362	0.00124	1.38918	-0.99486	0.50426
plot72	114.657	39.6284	Forests	ENF	0.76912	1.04229	0.56392	-0.20675	0.95813	1.36925	0.22841	-0.28625	-1.13807	-0.3416	-0.59521	-0.8078
plot73	114.656	39.6287	Forests	ENF	0.30232	1.01722	-0.1378	-0.67928	0.96471	1.03165	0.7224	0.49152	0.02838	-0.3416	-0.49719	-0.8078
plot74	115.628	39.6658	Forests	DBF	-1.49153	-1.73339	-0.05584	0.05996	-0.3077	1.36925	1.17398	0.78654	0.49746	-2.00507	1.26129	-1.60412
plot75	115.823	39.6236	Forests	ENF	-1.26634	-1.41519	1.21506	1.92716	-0.66577	-1.51049	-1.41562	-1.02786	-0.50623	-2.25674	1.2043	-1.4855
plot76	115.586	39.6864	Forests	DBF	-0.57673	-1.89003	-0.34944	0.39982	-0.90137	-0.28948	-0.4442	-0.41251	-0.5674	-1.26058	1.28142	-1.78206
plot77	115.916	40.1984	Forests	DBF	0.92285	0.32584	0.46024	0.48105	-0.21829	1.2627	1.07109	0.84757	0.4161	1.13224	0.29318	0.25747
plot78	116.074	40.7587	Forests	DBF	-1.8456	0.12054	-0.58382	0.47104	-1.15154	-0.53416	0.3909	0.61213	1.18525	-0.58108	-0.03354	0.00439
plot79	116.458	40.9543	Forests	DBF	0.87191	0.78164	1.20462	1.5314	0.34102	0.30812	0.26861	0.31788	-0.02274	1.49003	-0.97327	0.49584
plot80	117.549	40.6914	Forests	DBF	1.02923	-0.3239	1.31157	0.48192	0.83488	0.90572	0.95152	0.76527	0.54568	-1.57076	0.40146	0.64588
plot81	113.809	38.7458	Forests	DBF	0.30842	1.28445	2.59355	-0.50819	1.58167	0.47439	0.53328	0.57644	0.2577	1.49638	-0.46895	2.70421
plot82	116.472	40.9614	Forests	DBF	0.14067	0.33746	-0.01856	0.04759	0.24779	1.15039	1.39891	1.05982	1.0868	1.32766	-0.30846	-0.04003
plot83	116.023	40.05	Forests	DBF	-0.86851	0.1073	0.01914	3.00825	0.71716	0.30812	-0.73549	-0.71604	-1.7595	0.18344	0.55371	-0.21786
plot84	116.448	40.953	Forests	DBF	1.1659	0.87992	0.99502	0.74776	-1.72222	-0.53416	0.20339	0.38977	0.86091	1.49003	-1.47242	0.78432
plot85	115.925	40.6576	Forests	DBF	-0.38015	0.18339	-0.59973	-0.68154	-0.26528	0.30812	0.82654	0.77626	0.9423	0.57934	0.12169	0.04304
plot86	117.472	40.5694	Forests	DBF	0.1887	0.99177	-0.63186	-0.64051	0.74961	0.62833	0.50761	0.53612	0.05398	0.35425	-1.4005	2.03529
plot87	115.456	39.7795	Forests	DBF	-0.25369	-0.03331	-0.72113	-0.7838	-0.57496	0.62833	0.43034	0.42141	-0.07968	1.34038	0.68663	-1.23236
plot88	116.003	39.9099	Forests	DBF	-0.50455	-0.52515	-0.9771	-0.74555	-0.51331	1.2627	0.54988	0.48083	-0.48542	-0.55459	0.93913	-0.91144
plot89	116.03	40.0422	Forests	DBF	0.44297	-0.26823	0.15435	-0.29223	1.0683	-0.07062	-2.1294	-3.6267	-3.74424	0.47685	0.8813	-0.46279
plot90	117.322	40.2569	Forests	DBF	0.50466	-1.68802	-0.51198	-1.4742	-0.52103	-0.53416	-1.39716	-1.31036	-1.90752	-2.09066	1.0471	-1.0788
plot91	116.432	40.3095	Forests	DBF	-0.2532	-1.47316	-2.13836	-1.49665	-0.59994	-0.07062	0.77272	0.81946	1.27546	-0.6151	1.07471	-0.92177
plot92	116.296	40.2595	Forests	DBF	0.18839	-0.91128	-0.50254	-0.24869	-0.52769	1.2627	0.72515	0.61939	-0.18226	-0.66119	1.02222	-0.4429
plot93	116.299	40.2591	Forests	DBF	0.56905	-1.04252	0.11527	-0.85068	0.02432	-0.28948	-0.53045	-0.68256	-0.71658	-0.66119	1.02222	-0.58383
plot94	115.918	40.6177	Forests	DBF	0.05946	0.38794	-0.35634	-0.25277	-0.98088	0.30812	0.86555	0.79038	1.00978	-0.19137	-0.02325	0.29749
plot95	115.067	39.9617	Forests	DBF	-0.25325	1.53322	0.404	0.24944	1.56899	0.47439	-0.43916	-0.90868	-1.4243	-0.47372	-3.05821	0.13518
plot96	115.475	40.0384	Forests	DBF	-0.06087	1.40786	-0.6766	-0.38972	1.84643	-1.13176	-1.32412	-0.75747	-0.94824	0.0714	-1.93777	0.97284
plot97	117.461	40.6033	Forests	DBF	0.56178	1.052	1.25415	2.1311	2.21395	0.30812	0.69799	0.66921	0.71995	0.50395	-1.93472	2.00926
plot98	117.467	40.564	Forests	DBF	0.94911	0.82659	0.18275	1.31545	0.94593	1.03165	1.19308	0.93472	0.8425	0.50673	-1.25413	1.78789
plot99	116.016	40.6143	Forests	DBF	-0.22735	0.4039	-0.48347	-1.05767	-0.02706	0.77165	0.60945	0.52512	0.08577	1.05622	0.05699	0.27978
plot100	115.545	39.7658	Forests	ENF	-0.9907	0.09968	-0.91391	-0.75512	-0.2512	0.12737	0.2671	0.42862	0.17402	-0.57567	0.56091	-0.7962
plot101	116.701	40.5554	Forests	DBF	0.86677	0.01154	1.57052	0.26112	-0.06477	1.03165	1.09563	0.86408	0.67394	-0.37411	0.31755	-0.11424
plot102	114.61	39.3469	Forests	ENF	0.28562	0.30237	-0.58402	0.9602	0.42682	-0.53416	-0.20865	-0.07866	0.14821	0.03715	0.46402	-0.67133
plot103	114.804	39.8715	Forests	ENF	1.38358	0.70657	-0.25464	-0.38528	0.82276	-1.51049	-1.25545	-0.43276	-0.22917	-2.12332	0.05006	-2.24149
plot104	113.833	38.6801	Forests	ENF	0.45747	0.66637	0.51098	-1.25638	1.20628	0.90572	1.02207	0.81359	0.66772	-0.51171	0.46664	1.72825
plot105	117.284	40.5898	Forests	ENF	-0.55379	-0.67936	0.6557	0.30919	-0.14966	-1.51049	-0.72499	-0.34203	0.68835	-0.19444	0.64035	-0.29495
plot106	116.754	40.7516	Forests	ENF	0.09503	-0.76699	-1.41427	-1.71216	-1.12389	0.12737	0.79899	0.80451	1.09403	0.6702	0.56405	-0.73799
plot107	116.67	40.6074	Forests	ENF	-0.98854	-0.9289	-0.69385	0.03069	-0.72008	1.03165	0.63735	0.34895	-0.11872	-0.76823	0.76802	-0.75833
plot108	116.169	40.7528	Forests	ENF	-0.09051	0.23693	-1.00583	-0.72304	-0.74626	-1.51049	-1.27245	-0.90756	-0.25858	0.15817	0.05985	0.15134
plot109	116.131	40.6016	Forests	ENF	0.67554	0.52783	0.48221	0.3324	-0.25252	-0.81154	-0.99846	-0.51576	-0.84663	0.98913	-0.06313	0.56238
plot110	117.472	40.5654	Forests	ENF	1.27084	0.87035	1.29014	1.09202	1.04683	-0.07062	0.01913	0.25153	-0.02799	0.21584	-0.87852	1.595
plot111	116.297	40.2618	Forests	ENF	-0.40868	-1.02742	-0.15518	-0.31201	-0.20224	1.2627	1.01065	0.74018	0.31156	-0.66119	0.98514	-0.5177
plot112	116.56	40.4974	Forests	DBF	1.52429	-0.28497	0.5873	0.74369	-1.5015	1.83279	1.35644	0.88506	0.41117	0.61139	0.53402	-0.19701
plot113	116.039	40.3526	Forests	DBF	0.34338	-0.3537	-0.09845	0.35286	-0.69058	-0.81154	-2.78767	-4.33495	-3.94138	-1.36746	0.7551	-0.19862
plot114	116.538	40.8886	Forests	DBF	1.62467	-0.39687	2.21576	1.57035	-0.37036	-1.13176	-0.42495	-0.03285	0.60703	0.83283	0.42215	-0.68178
plot115	115.835	40.6047	Forests	DBF	-0.65189	0.68927	-1.00305	-0.87688	0.43671	-0.03102	-0.30272	0.47493	-0.34162	-0.36812	-0.36812	0.44169
plot116	115.456	40.0308	Shrublands	Shrub	-2.53439	1.74602	-1.04768	-1.31766	-0.32494	-0.29252	0.12983	0.78844	0.78182	-3.77807	-3.77807	1.75008
plot117	114.631	39.7043	Shrublands	Shrub	0.47791	1.0356	1.43989	1.57376	-1.0803	-0.50715	-0.08219	0.06184	0.44804	-0.44515	-0.44515	-0.95171
plot118	114.838	39.8713	Shrublands	Shrub	-2.14416	0.7815	-1.06962	-1.27534	-0.25784	-0.4049	-0.12407	-1.10112	0.06064	-0.28131	-0.28131	-1.44115
plot119	114.645	39.4683	Shrublands	Shrub	-0.65292	0.69656	-0.89021	-0.99317	-0.19319	0.19097	0.1089	1.76877	-0.19781	0.03452	0.03452	-0.23308
plot120	114.828	39.8718	Shrublands	Shrub	-0.74764	0.7702	-1.10112	-1.38093	-0.97869	0.32012	0.37651	-1.48986	0.2941	-0.06129	-0.06129	-1.73665
plot121	114.655	39.7236	Shrublands	Shrub	-1.83468	0.75628	-2.05482	-1.66432	-1.30282	0.16976	0.30458	-1.39801	0.53591	-0.01026	-0.01026	-1.51132
plot122	115.973	39.9556	Shrublands	Shrub	0.8111	-0.75438	0.48705	0.47755	-0.79137	-1.27302	-1.74203	-0.70287	-2.49084	0.7495	0.7495	-0.48023
plot123	116.045	40.362	Shrublands	Shrub	-1.54501	0.19565	0.28506	0.21269	0.34973	-1.60102	-1.58189	-0.87333	-1.13878	0.26452	0.26452	0.50594
plot124	115.546	39.7648	Shrublands	Shrub	-0.12459	0.23253	-1.20228	-0.93597	-0.5429	0.23536	0.40024	-0.18694	0.16347	0.26988	0.26988	-0.17321
plot125	113.814	38.7488	Shrublands	Shrub	-1.46176	1.53741	-0.09513	0.69991	-1.30282	-2.1123	-2.35392	1.66764	-2.39221	-1.15132	-1.15132	3.49475
plot126	114.642	39.5884	Shrublands	Shrub	-1.47173	1.29041	-1.472	-2.35666	-0.5429	-1.80409	-1.44781	0.61781	-0.31764	-1.00726	-1.00726	0.26271
plot127	115.494	39.7732	Shrublands	Shrub	-0.65395	0.71106	0.37415	0.97341	-0.19319	-0.65308	-0.94207	-0.18391	-1.31783	-0.03982	-0.03982	0.1117
plot128	116.012	40.1114	Shrublands	Shrub	-1.08831	-0.9331	-0.89899	-1.28987	0.15199	0.47694	0.56189	-0.68033	0.7026	0.82211	0.82211	-0.41904
plot129	115.46	40.0303	Shrublands	Shrub	-3.00144	1.72521	-4.73157	-2.32301	-1.42548	0	0	0.67581	0	-3.11673	-3.11673	1.69901
plot130	115.626	40.2644	Shrublands	Shrub	-0.83628	-0.19609	-1.20011	-1.15614	-0.19319	-0.83198	-0.68486	-3.49646	-0.57675	0.55749	0.55749	-0.80177
plot131	113.785	38.7037	Shrublands	Shrub	0.41895	1.04084	-1.60034	-1.12339	-0.88256	-0.1749	0.19706	0.976	0.38763	-0.06773	-0.06773	2.86046
plot132	116.014	40.8816	Shrublands	Shrub	-1.83029	0.5027	-1.12028	-0.95317	-4.88496	0	0	0.40176	0	-0.32231	-0.32231	0.38336
plot133	115.817	40.5727	Shrublands	Shrub	-1.22481	1.68334	0.82201	-1.55948	-0.39466	-0.23868	0.05505	1.89424	0.2941	-4.5756	-4.5756	2.34658
plot134	116.122	40.6894	Shrublands	Shrub	-1.09026	-0.07658	-0.93887	-0.79695	0.09892	-0.27443	0.00845	0.91147	-0.1211	0.29697	0.29697	0.18094
plot135	116.35	40.8849	Shrublands	Shrub	-0.19607	0.62736	-0.25711	-0.29471	0.65032	-0.40323	-0.13728	-0.25975	-0.31764	-0.57	-0.57	0.73732
plot136	115.539	40.3304	Shrublands	Shrub	-2.01271	-0.5447	1.44428	0.04062	-1.30282	-4.00716	-4.37948	-4.15757	-3.47047	0.63815	0.63815	-1.33103
plot137	117.479	40.5986	Shrublands	Shrub	-1.01569	1.61502	-3.73295	-0.56928	-1.42548	0	0	0.76866	0	-5.2561	-5.2561	3.23788
plot138	116.114	40.3884	Shrublands	Shrub	-0.5431	0.13074	-0.18723	-0.30294	-0.70463	0.39408	0.46841	-0.39252	0.59276	0.30489	0.30489	0.60316
plot139	116.316	40.7404	Shrublands	Shrub	-0.95571	0.63153	0.62224	0.68173	1.65085	0.16417	0.42966	0.22721	0.88356	-0.43377	-0.43377	1.01553
plot140	115.826	40.7234	Shrublands	Shrub	-1.28317	0.33449	0.4782	0.71759	1.67321	-0.14308	0.14799	0.20539	0.41803	-0.01149	-0.01149	0.1144
plot141	117.423	40.4956	Shrublands	Shrub	-0.97234	0.48596	-0.60535	-0.14506	-0.01223	0.8236	0.65665	-0.58753	0.62069	-0.34884	-0.34884	1.52685
plot142	116.67	40.6075	Shrublands	Shrub	0.84589	-0.55403	-0.26456	-0.85015	0.15199	0.84075	0.68053	-0.35929	0.53591	0.41583	0.41583	-0.13599
plot143	115.897	40.1407	Shrublands	Shrub	-0.53325	0.23616	-0.48778	0.00926	0.34973	-0.79433	-0.73444	1.42886	-0.53159	0.32469	0.32469	0.45276
plot144	115.933	40.2159	Shrublands	Shrub	-0.58419	0.48136	-1.13081	-0.69753	0.39591	-1.07348	-0.42096	0.57477	0.7557	0.0607	0.0607	0.79646
plot145	114.649	39.6799	Shrublands	Shrub	0.78031	0.97664	-0.41649	0.05706	0.09892	0.8271	0.63446	-0.73321	0.16347	-0.50051	-0.50051	-0.6434
plot146	113.807	38.635	Shrublands	Shrub	-0.84146	0.3862	-0.01054	0.15687	0.44092	0.09158	0.22293	1.14942	0.41803	0.57202	0.57202	2.17641
plot147	115.081	40.3846	Shrublands	Shrub	-0.71505	-0.02572	0.25041	-1.09057	-0.62193	0.45052	0.52898	-1.91519	0.6756	0.08874	0.08874	-2.27809
plot148	115.784	39.9203	Shrublands	Shrub	1.51949	0.78399	1.49063	0.39738	0.20352	0.8364	0.66147	0.48897	0.53591	-0.0673	-0.0673	0.76999
plot149	114.599	39.2424	Shrublands	Shrub	-0.68712	0.67923	0.5988	1.2642	-1.42548	-3.62161	-3.88134	1.15526	-2.93134	0.01247	0.01247	0.41534
plot150	115.618	39.6555	Shrublands	Shrub	0.87401	-1.61701	0.16044	-0.27872	0.15199	0.44473	0.42722	-1.37125	-0.04676	0.94884	0.94884	-1.30647
plot151	115.812	39.933	Shrublands	Shrub	0.5366	0.66576	-0.66516	-0.93698	-0.07053	0.5495	0.52094	1.416	0.44804	-0.04751	-0.04751	0.63204
plot152	115.963	40.1295	Shrublands	Shrub	0.71711	-0.67092	0.78205	0.96046	0.09892	-0.48784	-0.46676	1.33914	-0.66969	0.71108	0.71108	-0.23801
plot153	115.933	40.2159	Shrublands	Shrub	0.6986	0.48136	-0.06303	-0.49383	-0.32494	0.28026	0.2291	0.57477	-0.19781	0.0607	0.0607	0.79646
plot154	115.512	39.656	Shrublands	Shrub	1.03293	-1.54761	0.36702	0.30476	0.09892	0.62493	0.49283	-0.69796	0.12968	0.78995	0.78995	-1.05203
plot155	116.055	40.2809	Shrublands	Shrub	0.62979	-1.3681	0.54033	0.59797	0.09892	0.1416	0.1181	-0.10557	0.02537	0.75609	0.75609	-0.26273
plot156	115.98	39.8083	Shrublands	Shrub	0.7849	-2.55364	-0.53555	-0.01167	0.09892	0.32113	0.33798	-2.40819	0.12968	1.05786	1.05786	-1.38899
plot157	114.867	40.2659	Shrublands	Shrub	-0.38051	0.30533	-0.41584	-1.53422	-0.79137	-0.09131	0.18819	-1.6918	0.50697	0.31474	0.31474	-3.44703
plot158	115.512	39.6565	Shrublands	Shrub	0.92167	-1.6563	0.38254	0.26901	0.09892	0.4319	0.42212	-0.69796	0.16347	0.78995	0.78995	-1.05203
plot159	115.897	40.1399	Shrublands	Shrub	-0.18442	0.29316	0.83193	1.26916	0.04421	-0.39378	-0.55029	1.42886	-0.91898	0.17865	0.17865	0.5517
plot160	114.972	40.1832	Shrublands	Shrub	0.60727	1.10534	0.14896	0.77141	-1.18808	-1.25746	-1.28871	-1.63212	-1.57928	-0.68389	-0.68389	-1.39914
plot161	115.249	40.0509	Shrublands	Shrub	1.04009	0.98101	-0.72165	0.38422	-0.5429	0.29411	0.26547	0.01318	-0.15915	-0.41989	-0.41989	-0.5162
plot162	115.033	39.9931	Shrublands	Shrub	0.02477	0.9908	0.1512	1.1249	-0.97869	-0.16927	0.10359	-0.78822	0.02537	-0.43209	-0.43209	-1.09639
plot163	115.511	40.106	Shrublands	Shrub	-0.74159	0.89221	-1.07981	1.06432	-0.62193	-1.77748	-2.00298	1.41927	-2.29745	-0.30672	-0.30672	0.17146
plot164	114.646	39.5697	Shrublands	Shrub	1.04502	1.02611	0.05453	0.85205	-0.39466	0.16563	0.23674	-0.24713	-0.44372	-0.52676	-0.52676	-0.10069
plot165	114.796	39.8693	Shrublands	Shrub	-0.47145	0.96125	-1.9981	-1.83068	-1.30282	0.13767	0.35398	-1.57216	0.47768	-0.25256	-0.25256	-1.56995
plot166	114.712	39.4513	Shrublands	Shrub	0.00508	0.62875	-0.96525	-0.71632	-0.79137	0.27008	0.42642	0.68896	0.41803	0.05766	0.05766	-0.34258
plot167	116.011	40.1113	Shrublands	Shrub	0.96734	-0.97412	-0.17648	-0.0663	0.09892	0.53564	0.50566	-0.68033	0.19679	0.82211	0.82211	-0.41904
plot168	116.016	40.1419	Shrublands	Shrub	0.46305	-1.99884	-0.72591	-0.20775	0.09892	-0.25891	0.08588	-0.28111	0.2621	0.95792	0.95792	-0.7348
plot169	115.546	39.7649	Shrublands	Shrub	0.1537	0.27911	-0.16933	-0.26881	-0.25784	0.41384	0.45757	-0.18694	0.12968	0.26988	0.26988	-0.17321
plot170	116.093	40.2492	Shrublands	Shrub	1.21971	-2.00725	0.12134	0.26913	-0.01223	0.44327	0.4111	-0.72396	0.2941	0.94877	0.94877	-0.56216
plot171	115.784	39.9202	Shrublands	Shrub	1.54287	0.7815	0.95449	0.32016	0.09892	0.66875	0.59138	0.48897	0.38763	-0.0673	-0.0673	0.61572
plot172	117.02	40.4106	Shrublands	Shrub	-0.61197	-1.81015	-0.39358	-0.32078	0.76505	-0.06411	0.2073	-1.80745	0.53591	0.72269	0.72269	-0.74795
plot173	116.158	40.9204	Shrublands	Shrub	-0.45659	0.13658	0.6528	-1.25345	-0.19319	0.43174	0.5623	-0.24465	0.90834	-0.01554	-0.01554	0.02516
plot174	116.51	40.7778	Shrublands	Shrub	0.27215	-0.44582	0.09008	0.12535	1.22006	0.42281	0.49008	1.01389	0.41803	0.30429	0.30429	-0.27727
plot175	116.441	40.2533	Shrublands	Shrub	0.58507	-2.12133	-0.39048	-0.39646	0.94122	0.97738	0.73044	-0.57367	0.72929	0.94639	0.94639	-0.76563
plot176	115.656	40.5514	Shrublands	Shrub	-1.24629	0.81731	0.83497	0.91495	1.73866	-0.93181	-0.21803	0.41227	0.95715	-0.41947	-0.41947	0.47686
plot177	116.317	40.7407	Shrublands	Shrub	0.77126	0.63706	-0.14896	-0.18512	0.83763	0.54947	0.41476	0.1475	-0.1211	-0.39092	-0.39092	1.01553
plot178	115.662	40.6573	Shrublands	Shrub	-0.47544	0.78399	1.07491	2.36423	-1.85422	-1.1404	-1.22383	0.04991	-1.38058	-0.38991	-0.38991	0.29929
plot179	116.19	40.931	Shrublands	Shrub	-0.25024	0.21972	0.2498	0.37522	1.38428	0.50132	0.54904	-0.81062	0.7557	-0.13423	-0.13423	0.16624
plot180	115.886	40.694	Shrublands	Shrub	0.88671	0.35807	1.58397	3.81065	-2.65777	-3.08569	-3.8743	-0.59467	-5.46777	-0.00531	-0.00531	0.3049
plot181	116.158	40.92	Shrublands	Shrub	-1.14968	0.13658	-0.61819	-0.84268	0.15199	-0.13763	0.18547	-0.24465	0.44804	-0.01554	-0.01554	0.02516
plot182	116.89	40.6747	Shrublands	Shrub	-0.21521	-0.71205	-0.61857	-0.80362	0.48482	-3.23677	-3.37845	0.4479	-2.39221	0.37705	0.37705	-0.29049
plot183	116.077	40.5966	Shrublands	Shrub	-0.18795	-0.03882	2.48317	3.36142	-2.65777	-1.13301	-0.99825	1.21306	-1.79578	0.27056	0.27056	0.42058
plot184	116.442	40.2627	Shrublands	Shrub	0.93644	-2.34795	0.26123	0.24489	1.60526	0.79685	0.6705	-0.69335	0.6756	0.92173	0.92173	-0.82495
plot185	116.693	40.8156	Shrublands	Shrub	0.6361	-0.48695	-0.34237	-0.54965	0.68939	0.78513	0.57742	0.32343	0.2941	0.26926	0.26926	-0.3248
plot186	116.321	40.738	Shrublands	Shrub	-0.41347	0.65625	-0.60817	-0.64176	0.56949	1.21504	0.77796	0.1475	0.59276	-0.4492	-0.4492	0.919
plot187	116.441	40.2626	Shrublands	Shrub	0.86491	-2.91363	0.04601	0.10356	1.30406	0.78951	0.69143	-0.63451	0.80766	0.97476	0.97476	-0.82495
plot188	117.183	40.4175	Shrublands	Shrub	-0.42041	-0.96997	0.27549	0.88127	0.39591	-0.23264	-0.04128	0.51868	0.2941	0.57503	0.57503	-0.24921
plot189	115.817	40.7439	Shrublands	Shrub	-0.3328	0.45346	0.68933	2.22385	-1.42548	-0.88797	-1.1289	0.50397	-1.64931	-0.14778	-0.14778	0.17983
plot190	117.357	40.0883	Shrublands	Shrub	-0.49952	-1.95747	-0.62687	-0.60461	0.72762	-1.87633	-1.54764	-1.90571	-0.40096	0.80947	0.80947	-0.80055
plot191	115.803	40.6191	Shrublands	Shrub	-1.23622	1.04711	-0.2511	0.58193	-1.30282	-1.93002	-2.18631	0.50838	-2.20627	-1.05178	-1.05178	1.30745
plot192	116.123	40.6032	Shrublands	Shrub	-1.59999	0.44088	-0.77069	-1.03555	0.15199	0.48748	0.42234	0.73879	0.35686	-0.11489	-0.11489	0.74151
plot193	116.669	40.6078	Shrublands	Shrub	-0.21417	-0.49592	1.51154	2.40976	-1.0803	-2.05473	-2.4348	-0.35929	-2.70106	0.4149	0.4149	-0.13599
plot194	116.442	40.2633	Shrublands	Shrub	0.1882	-2.21557	0.3692	0.62628	1.99735	0.15907	0.30434	-0.69335	0.50697	0.92173	0.92173	-0.70562
plot195	117.461	40.5044	Shrublands	Shrub	-1.10369	0.08513	-0.79154	-0.6022	-0.07053	0.47371	0.4754	-0.06557	0.35686	0.09204	0.09204	1.18572
plot196	116.315	40.6746	Shrublands	Shrub	0.71534	-0.51402	-0.84139	-0.92998	0.44092	0.46577	0.53186	1.67013	0.7026	0.44559	0.44559	0.00237
plot197	115.823	40.6617	Shrublands	Shrub	0.03877	0.543	0.97254	1.81367	0.20352	-0.44005	-0.91197	0.33951	-1.51121	-0.20651	-0.20651	0.48819
plot198	116.473	40.2989	Shrublands	Shrub	-0.5103	-1.4293	-0.36282	-0.34654	0.20352	0.24789	0.22432	-1.24892	-0.1211	0.76797	0.76797	-0.40062
plot199	116.702	40.7826	Shrublands	Shrub	-0.48708	-0.84291	-0.51469	0.47202	-0.88256	-0.07483	0.22128	0.53803	0.53591	0.45789	0.45789	-0.50961
plot200	117.164	40.7184	Shrublands	Shrub	-0.25715	-1.1229	0.78149	0.86728	2.01577	-1.43664	-1.27023	-0.16268	-0.86702	0.53118	0.53118	-0.57134
plot201	115.062	39.9571	Shrublands	Shrub	1.04785	1.82766	0.78634	-0.08797	-0.62193	-2.09735	-1.85134	-0.36422	-0.71753	-3.98263	-3.98263	0.9423
plot202	115.701	39.8452	Shrublands	Shrub	1.52524	-0.5447	0.47163	0.41149	0.09892	0.94922	0.74608	0.26528	0.7026	0.5983	0.5983	-0.6273
plot203	114.936	39.6373	Shrublands	Shrub	-0.18763	1.05646	-0.64265	-0.67604	-1.0803	-0.22691	0.16612	1.12049	0.2941	-0.50488	-0.50488	0.01489
plot204	116.041	40.3404	Shrublands	Shrub	0.91655	-0.33429	1.26056	0.8523	0.83763	0.88075	0.65174	-0.74107	0.59276	0.53016	0.53016	0.28742
plot205	115.606	39.8091	Shrublands	Shrub	1.44551	0.86767	0.55392	1.01105	-0.32494	0.28236	0.4209	0.51085	-0.19781	-0.31376	-0.31376	0.58285
plot206	115.828	39.8533	Shrublands	Shrub	1.13474	-1.21316	0.45549	0.37893	0.34973	0.57031	0.5366	-0.83429	0.22967	0.86318	0.86318	-0.99101
plot207	115.967	39.9545	Shrublands	Shrub	1.69842	-0.6375	0.73466	0.31181	0.25361	0.78527	0.57111	-0.70287	0.16347	0.71486	0.71486	-0.41418
plot208	116.011	40.0506	Shrublands	Shrub	1.04916	0.37963	-0.11043	-0.11958	-0.25784	0.69927	0.62533	1.03666	0.41803	0.23125	0.23125	0.56159
plot209	115.933	40.2162	Shrublands	Shrub	0.79049	0.45971	-0.51485	-1.24641	0.34973	0.78319	0.66111	0.57477	0.6756	0.0607	0.0607	0.79646
plot210	113.774	38.7357	Shrublands	Shrub	1.19109	1.32011	2.27654	0.7964	-0.5429	-0.09752	0.19145	1.71509	0.50697	1.39786	1.39786	0.51145
plot211	115.819	39.8608	Shrublands	Shrub	-0.24911	-1.04225	0.60573	-0.14754	0.56949	0.91366	0.71063	-0.34663	0.72929	0.70978	0.70978	-0.6669
plot212	115.546	39.7656	Shrublands	Shrub	1.54703	0.27027	1.18618	0.93376	-0.39466	0.14514	0.2659	-0.18694	-0.1211	0.28931	0.28931	-0.17321
plot213	115.701	39.8452	Shrublands	Shrub	1.52664	-0.5447	1.51571	0.62929	0.34973	0.93961	0.71098	0.26528	0.59276	0.5983	0.5983	-0.6273
plot214	116.022	40.0494	Shrublands	Shrub	-0.07855	0.3664	1.6075	0.35063	0.76505	0.74929	0.59063	0.4925	0.38763	0.34762	0.34762	0.39542
plot215	114.609	39.7054	Shrublands	Shrub	0.07664	0.88989	1.72297	1.30893	0.56949	0.641	0.48425	-0.38195	0.35686	-0.1894	-0.1894	-1.14706
plot216	115.42	39.7718	Shrublands	Shrub	1.18594	-0.11072	-0.06319	-0.06683	0.61036	0.92475	0.6261	0.20384	0.19679	0.53383	0.53383	-0.95595
plot217	115.819	39.8612	Shrublands	Shrub	1.5906	-1.05539	0.86706	0.49814	0.39591	0.86371	0.6444	-0.34663	0.22967	0.70978	0.70978	-0.6669
plot218	115.55	39.7047	Shrublands	Shrub	1.41193	-0.81653	0.12533	-0.13679	0.39591	1.05675	0.75129	-0.34461	0.5645	0.8013	0.8013	-1.13517
plot219	114.655	39.7238	Shrublands	Shrub	-0.49703	0.75628	-0.1512	0.21948	-0.46724	0.36199	0.38622	-1.39801	0.35686	-0.01026	-0.01026	-1.51132
plot220	114.566	39.4815	Shrublands	Shrub	-0.81515	0.91064	1.02037	0.77539	-2.21098	-1.31128	-0.75872	0.03147	0.41803	-0.21929	-0.21929	-0.11255
plot221	114.652	39.6748	Shrublands	Shrub	0.53674	0.98971	1.14465	-0.11963	-0.19319	0.88404	0.64786	-0.18486	0.44804	-0.47431	-0.47431	-0.64271
plot222	115.55	39.7046	Shrublands	Shrub	1.53951	-0.81653	0.69532	0.55338	0.83763	1.00906	0.69573	-0.34461	0.38763	0.8013	0.8013	-1.13517
plot223	115.544	39.7104	Shrublands	Shrub	1.50916	-0.59196	0.39834	0.57197	0.44092	1.12581	0.73713	-0.04815	0.44804	0.72942	0.72942	-1.01872
plot224	115.986	40.1145	Shrublands	Shrub	1.54434	-1.20827	-0.18014	-0.34442	0.15199	1.01244	0.70306	0.23665	0.47768	0.77807	0.77807	-0.35523
plot225	116.011	40.1115	Shrublands	Shrub	1.30313	-0.97412	0.84733	0.04063	0.15199	0.6314	0.53611	-0.68033	0.22967	0.82211	0.82211	-0.41904
plot226	116.207	40.8155	Shrublands	Shrub	-0.85749	0.37633	-0.90575	-1.42591	-0.32494	0.38505	0.38909	-0.27449	0.38763	-0.24677	-0.24677	0.63597
plot227	115.827	40.5866	Shrublands	Shrub	-0.58594	1.55812	0.5633	-1.64368	-0.25784	-0.94671	-0.23943	0.98823	0.93287	-2.95357	-2.95357	2.24842
plot228	115.874	40.5522	Shrublands	Shrub	-1.65901	0.50724	1.23486	0.3342	0.76505	0.91583	0.68613	1.12412	0.6483	-0.13078	-0.13078	0.6637
plot229	116.125	40.8917	Shrublands	Shrub	-0.43958	0.30186	0.49522	0.64678	1.6282	0.76784	0.58922	0.00138	0.41803	-0.13378	-0.13378	0.39094
plot230	116.474	40.8586	Shrublands	Shrub	-0.36209	0.20124	-0.34164	-0.3662	-0.01223	0.3566	0.45161	0.40496	0.53591	-0.02465	-0.02465	0.2208
plot231	116.591	40.7344	Shrublands	Shrub	-0.5054	-0.94937	0.09326	-0.67401	0.52766	0.8292	0.67839	0.84498	0.72929	0.54968	0.54968	-0.44404
plot232	115.818	40.7452	Shrublands	Shrub	-0.26295	0.47829	-0.51864	-0.1225	1.00707	0.23531	0.39785	0.50397	0.62069	-0.14778	-0.14778	0.22033
plot233	117.542	40.1332	Shrublands	Shrub	0.69163	-1.99047	0.25195	0.24142	1.53461	0.57355	0.61245	-0.73865	0.85852	0.76813	0.76813	0.04631
plot234	116.207	40.8155	Shrublands	Shrub	-0.85749	0.36307	-0.90575	-1.42591	-0.32494	0.38505	0.38909	-0.27449	0.38763	-0.24677	-0.24677	0.63597
plot235	116.103	40.7725	Shrublands	Shrub	-0.10324	0.17685	-0.72116	-0.52795	0.44092	-0.12517	-0.07747	-0.84498	-0.15915	0.04291	0.04291	0.33123
plot236	116.575	40.4961	Shrublands	Shrub	0.41461	-0.08561	-0.55138	-0.62874	0.15199	0.86656	0.61889	0.87917	0.41803	0.27505	0.27505	0.37484
plot237	116.51	40.7784	Shrublands	Shrub	0.74511	-0.48994	-0.84733	-0.72989	-0.07053	0.60745	0.50342	1.01389	0.2941	0.30429	0.30429	-0.10086
plot238	116.691	40.9203	Shrublands	Shrub	0.43521	-0.12461	-0.29436	-0.513	0.65032	0.86112	0.6833	1.07581	0.6756	0.06682	0.06682	-0.16732
plot239	116.692	40.8209	Shrublands	Shrub	0.28389	-0.36412	0.76987	0.9258	1.95992	0.7603	0.59892	0.76995	0.41803	0.24811	0.24811	-0.23653
plot240	117.325	40.5102	Shrublands	Shrub	1.32256	0.01288	-0.01563	0.00266	1.30406	0.41179	0.44886	0.1637	0.2621	0.03112	0.03112	0.8653
plot241	116.485	40.9727	Shrublands	Shrub	-0.20962	0.69523	2.10219	0.96747	0.48482	0.43421	0.34671	1.35324	0.2941	-0.61917	-0.61917	0.59756
plot242	116.61	40.7366	Shrublands	Shrub	1.21048	-0.86205	-0.50738	-0.20858	0.80171	0.55076	0.44597	1.28658	0.12968	0.50423	0.50423	-0.43229
plot243	115.837	40.6808	Shrublands	Shrub	-0.43415	0.44718	-0.05006	-0.37445	-0.07053	0.32334	0.3091	0.55681	0.2941	-0.10259	-0.10259	0.35531
plot244	116.689	40.6482	Shrublands	Shrub	1.27089	-1.22299	-0.5398	-0.63142	-0.1308	0.6134	0.55117	0.00184	0.2941	0.60661	0.60661	-0.51925
plot245	116.346	40.8842	Shrublands	Shrub	-1.35118	0.6204	-0.40978	-0.84686	-0.01223	-0.40978	0.05248	-0.25975	0.59276	-0.505	-0.505	0.74598
plot246	116.399	40.5923	Shrublands	Shrub	0.90145	0.07705	0.73266	0.83084	1.97873	1.1934	0.78835	1.15057	0.7026	0.0236	0.0236	0.71638
plot247	115.864	40.6421	Shrublands	Shrub	0.11406	0.49512	0.33834	0.51882	1.58202	0.47588	0.5347	-0.66583	0.7026	-0.18525	-0.18525	0.73673
plot248	116.475	40.8583	Shrublands	Shrub	-0.68319	0.18628	-0.26654	-0.38108	0.97445	0.51408	0.54226	0.77201	0.5645	-0.03089	-0.03089	0.2208
plot249	116.808	40.6442	Shrublands	Shrub	0.19329	-0.48994	0.32768	0.64191	-0.46724	0.40703	0.49923	0.55655	0.62069	0.32729	0.32729	-0.1386

## Sheet: READ ME
	Summary of variable information of the plot data.
	Abbreviation	Description	Unit
	Plot	The number of the plots	Unitless
	X	Longitudes of the plots	°
	Y	Latitudes of the plots	°
	EcoType	The ecosystem types of the plots, forsest or shrubland	Unitless
	VegType	The vegetation types of the plots; Deciduous broad-leaved forest (DBF), evergreen coniferous forest (ECF), deciduous coniferous forest (DCF), or shrub	Unitless
	Altitude	Altitudes of the plots	m
	CVd	The coefficient of variation in diameter at breast height (forest) or basal diameter (shrub) of each plot	Unitless
	CVh	The coefficient of variation in tree height of each plot	Unitless
	CVc	The coefficient of variation in crown area of each plot	Unitless
	SR	Species richness index of each plot	Unitless
	SW	Shannon’s Wiener index of each plot	Unitless
	SI	Simpson index of each plot	Unitless
	SE	Shannon’ evenness index of each plot	Unitless
	SM	Soil moisture of each plot	0.001 m3/m3
	MAT	Mean annual temperature	℃
	MAP	Mean annual precipitation	mm
	“Plot data” is the original investigation data; “Ln&Std data” represents the data used in pSEM after logarithm and normalization.
